# Supplementary material for: Effects of MAT1-2 Spore Ratios on Fruiting Body Formation and Degeneration in the Heterothallic Fungus Cordyceps militaris
Source: J Fungi (Basel). 2023 Sep 27;9(10):971. doi: 10.3390/jof9100971 (PMC10607669; doi:10.3390/jof9100971)
Supplement: Supplementary file 1 [file jof-09-00971-s001.zip]

Archive with 1 entries (1 files):
- jof-2602975-supplementary.pdf
